# Supplementary material for: A Survey on Biosecurity and Animal Welfare in Twenty-Five Beef Cattle Farms in the Marche Region, Central Italy: Application of the ClassyFarm Checklists
Source: Animals (Basel). 2025 Jan 23;15(3):312. doi: 10.3390/ani15030312 (PMC11815976; doi:10.3390/ani15030312)
Supplement: Supplementary file 1 [file animals-15-00312-s001.zip]

Archive with 1 entries (1 files):
- animals-3346947-supplementary.xlsx
