# Supplementary material for: A Survey on Biosecurity and Animal Welfare in Twenty-Five Beef Cattle Farms in the Marche Region, Central Italy: Application of the ClassyFarm Checklists
Source: Animals (Basel). 2025 Jan 23;15(3):312. doi: 10.3390/ani15030312 (PMC11815976; doi:10.3390/ani15030312)
Supplement: Supplementary file 1 [file animals-15-00312-s001.zip › animals-3346947-supplementary.xlsx]

## Sheet: Animali 
	Azienda	Vacche fattrici	Vitelli (< 6 mesi)	Manze (rimonta > 6 mesi fino 1°parto)	Ingrassi (maschi e femmine > 6 mesi)	Tori da riproduzione	Totale bovini
1	A		86		674		760
2	B		9		90		99
3	C		9		64		73
4	D		10		52		62
5	E		30		100		130
6	F		20		80		100
7	G		0		11		11
8	H	24	7	6	12	0	49
9	I	19	13	4	8	1	45
10	J	40	17	7	33	2	99
11	K	12	8	4	14	0	38
12	L	39	15	11	6	1	72
13	M	21	7	9	9	2	48
14	N	21	9	5	14	1	50
15	O	15	4	6	9	1	35
16	P	19	3	5	14	1	42
17	Q	30	6	8	41	1	86
18	R	33	6	5	35	1	80
19	S	12	0	7	10	0	29
20	T	50	2	16	28	1	97
21	U	55	15	8	25	2	105
22	V	4	1	3	1	0	9
23	W	2	2	1	8	0	13
24	X	18	8	4	5	1	36
25	Y	20	3	2	12	0	37
	Totale	434	290	111	1355	15	2205

## Sheet: Biosicurezza
				1	2	3	4	5	6	7	8	9	10	11	12	13	14	15	16	17	18	19	20	21	22	23	24	25
	#	Area	Domanda	Azienda A	Azienda B	Azienda C	Azienda D	Azienda E	Azienda F	Azienda G	Azienda H	Azienda I	Azienda J	Azienda K	Azienda L	Azienda M	Azienda N	Azienda O	Azienda P	Azienda Q	Azienda R	Azienda S	Azienda T	Azienda U	Azienda V	Azienda W	Azienda X	Azienda Y		N. insuff.
	1	Biosicurezza	PROCEDURE DALL'ALLEVAMENTO - Lotta a roditori e insetti	Insufficiente	Accettabile	Ottimale	Ottimale	Accettabile	Ottimale	Insufficiente	Ottimale	Accettabile	Accettabile	Accettabile	Accettabile	Ottimale	Accettabile	Accettabile	Ottimale	Accettabile	Accettabile	Accettabile	Ottimale	Accettabile	Insufficiente	Accettabile	Accettabile	Accettabile		3
	2	Biosicurezza	Contatto con altre specie animali	Accettabile	Ottimale	Accettabile	Accettabile	Accettabile	Insufficiente	Accettabile	Accettabile	Accettabile	Accettabile	Accettabile	Insufficiente	Accettabile	Accettabile	Accettabile	Accettabile	Accettabile	Accettabile	Accettabile	Accettabile	Accettabile	Accettabile	Insufficiente	Accettabile	Accettabile		3
	3	Biosicurezza	Precauzioni generali all'ingresso di estranei	Insufficiente	Accettabile	Accettabile	Accettabile	Accettabile	Insufficiente	Accettabile	Ottimale	Accettabile	Accettabile	Insufficiente	Accettabile	Ottimale	Accettabile	Accettabile	Accettabile	Accettabile	Accettabile	Accettabile	Accettabile	Accettabile	Accettabile	Accettabile	Accettabile	Accettabile		3
	4	Biosicurezza	Gestione dell'ingresso dei visitatori	Accettabile	Accettabile	Insufficiente	Accettabile	Accettabile	Accettabile	Accettabile	Accettabile	Accettabile	Ottimale	Accettabile	Ottimale	Insufficiente	Accettabile	Accettabile	Ottimale	Accettabile	Accettabile	Accettabile	Insufficiente	Accettabile	Accettabile	Accettabile	Accettabile	Accettabile		3
	5	Biosicurezza	Disinfezione degli automezzi all'ingresso in azienda	Insufficiente	Accettabile	Accettabile	Accettabile	Accettabile	Accettabile	Accettabile	Accettabile	Accettabile	Accettabile	Insufficiente	Accettabile	Insufficiente	Accettabile	Accettabile	Accettabile	Accettabile	Accettabile	Insufficiente	Insufficiente	Accettabile	Insufficiente	Insufficiente	Accettabile	Accettabile		7
	6	Biosicurezza	Possibilità di contatto tra automezzi estranei e animali allevati	Insufficiente	Accettabile	Accettabile	Accettabile	Accettabile	Accettabile	Insufficiente	Accettabile	Insufficiente	Insufficiente	Insufficiente	Insufficiente	Accettabile	Accettabile	Accettabile	Accettabile	Accettabile	Accettabile	Insufficiente	Insufficiente	Insufficiente	Accettabile	Insufficiente	Insufficiente	Accettabile		11
	7	Biosicurezza	Raccolta delle carcasse	Accettabile	Accettabile	Accettabile	Accettabile	Accettabile	Accettabile	Accettabile	Accettabile	Accettabile	Accettabile	Accettabile	Accettabile	Accettabile	Accettabile	Accettabile	Accettabile	Accettabile	Accettabile	Accettabile	Accettabile	Accettabile	Accettabile	Accettabile	Accettabile	Accettabile		0
	8	Biosicurezza	Carico degli animali vivi (es. per la vendita)	Insufficiente	Accettabile	Insufficiente	Insufficiente	Insufficiente	Insufficiente	Insufficiente	Insufficiente	Insufficiente	Insufficiente	Insufficiente	Insufficiente	Insufficiente	Insufficiente	Accettabile	Insufficiente	Insufficiente	Accettabile	Accettabile	Accettabile	Insufficiente	Insufficiente	Insufficiente	Insufficiente	Insufficiente		20
	9	Biosicurezza	Acquisto e/o movimentazione di animali fuori dall'allevamento	Insufficiente	Ottimale	Insufficiente	Ottimale	Ottimale	Ottimale	Insufficiente	Accettabile	Ottimale	Ottimale	Accettabile	Ottimale	Accettabile	Ottimale	Accettabile	Ottimale	Accettabile	Accettabile	Ottimale	Accettabile	Ottimale	Ottimale	Insufficiente	Ottimale	Accettabile		4
	10	Biosicurezza	Quarantena / Gestione dell'accasamento	Accettabile	Insufficiente	Accettabile	Accettabile	Accettabile	Ottimale	Accettabile	Accettabile	Ottimale	Ottimale	Accettabile	Ottimale	Accettabile	Ottimale	Accettabile	Ottimale	Accettabile	Accettabile	Ottimale	Accettabile	Ottimale	Ottimale	Accettabile	Ottimale	Accettabile		1
	11	Biosicurezza	Controllo e prevenzione delle principali patologie infettive	Accettabile	Accettabile	Insufficiente	Accettabile	Ottimale	Insufficiente	Accettabile	Accettabile	Accettabile	Accettabile	Accettabile	Ottimale	Accettabile	Accettabile	Accettabile	Insufficiente	Insufficiente	Accettabile	Insufficiente	Accettabile	Accettabile	Insufficiente	Insufficiente	Insufficiente	Accettabile		8
	12	Biosicurezza	Attività di monitoraggio sanitario	Accettabile	Accettabile	Insufficiente	Accettabile	Accettabile	Insufficiente	Accettabile	Accettabile	Accettabile	Accettabile	Accettabile	Accettabile	Accettabile	Accettabile	Accettabile	Accettabile	Accettabile	Insufficiente	Insufficiente	Accettabile	Accettabile	Insufficiente	Insufficiente	Insufficiente	Accettabile		7
	13	Biosicurezza	Controllo e prevenzione delle infezioni mammarie (per le sole specie produttive da latte)	Accettabile	Accettabile	Accettabile	Accettabile	Accettabile	Accettabile	Accettabile	Accettabile	Accettabile	Accettabile	Accettabile	Accettabile	Accettabile	Accettabile	Accettabile	Accettabile	Accettabile	Accettabile	Accettabile	Accettabile	Accettabile	Accettabile	Accettabile	Accettabile	Accettabile		0
	14	Biosicurezza	Controllo e prevenzione delle endo/ectoparassitosi	Accettabile	Accettabile	Accettabile	Accettabile	Accettabile	Insufficiente	Insufficiente	Ottimale	Ottimale	Accettabile	Insufficiente	Insufficiente	Ottimale	Ottimale	Accettabile	Accettabile	Accettabile	Accettabile	Accettabile	Accettabile	Accettabile	Insufficiente	Accettabile	Accettabile	Accettabile		5
	15	Biosicurezza	Controllo e analisi delle fonti idriche	Insufficiente	Accettabile	Accettabile	Accettabile	Accettabile	Accettabile	Accettabile	Accettabile	Accettabile	Accettabile	Accettabile	Accettabile	Accettabile	Accettabile	Accettabile	Accettabile	Accettabile	Accettabile	Accettabile	Accettabile	Accettabile	Accettabile	Accettabile	Accettabile	Accettabile		1
				Azienda A	Azienda B	Azienda C	Azienda D	Azienda E	Azienda F	Azienda G	Azienda H	Azienda I	Azienda J	Azienda K	Azienda L	Azienda M	Azienda N	Azienda O	Azienda P	Azienda Q	Azienda R	Azienda S	Azienda T	Azienda U	Azienda V	Azienda W	Azienda X	Azienda Y		76
		Valutazione	Ottimale	0	2	1	2	2	3	0	3	3	3	0	4	3	3	0	4	0	0	2	1	2	2	0	2	0
			Accettabile	8	12	9	12	12	6	10	11	10	10	10	7	9	11	15	9	13	14	9	11	11	7	8	9	14
			Insufficiente	7	1	5	1	1	6	5	1	2	2	5	4	3	1	0	2	2	1	4	3	2	6	7	4	1
				Azienda A	Azienda B	Azienda C	Azienda D	Azienda E	Azienda F	Azienda G	Azienda H	Azienda I	Azienda J	Azienda K	Azienda L	Azienda M	Azienda N	Azienda O	Azienda P	Azienda Q	Azienda R	Azienda S	Azienda T	Azienda U	Azienda V	Azienda W	Azienda X	Azienda Y	Media ASL	Media regionale	Media naz INGR	Media naz LVV
			Tot. Biosicurezza	0.35	0.63	0.37	0.6	0.63	0.47	0.4	0.652	0.656	0.619	0.437	0.601	0.588	0.699	0.601	0.664	0.517	0.529	0.54	0.521	0.6	0.487	0.268	0.502	0.543			0.52	0.423
																								Suddivisione aziende per giudizi raccolti
																								BIO	insufficiente	accettabile	ottimo
																								0-5	21	0	25
																								6-10	4	11	0
																								11-15	0	14	0

## Sheet: Benessere INGR
	#	Area	Domanda	Azienda A	Azienda B	Azienda C	Azienda D	Azienda E	Azienda F	Azienda G
	16	Management	PERSONALE - Numero di addetti che si occupano degli animali	Accettabile	Ottimale	Ottimale	Ottimale	Ottimale	Ottimale	Ottimale
	17	Management	PERSONALE - Formazione degli addetti	Accettabile	Ottimale	Accettabile	Ottimale	Ottimale	Ottimale	Accettabile				Azienda A	Azienda B	Azienda C	Azienda D	Azienda E	Azienda F	Azienda G
	18	Management	Gestione dei gruppi	Ottimale	Ottimale	Ottimale	Ottimale	Ottimale	Insufficiente	Accettabile		Strutture	Ottimale	7	4	3	6	4	5	0
	19	Management	ISPEZIONE E CONTROLLO DEGLI ANIMALI - Numero di ispezioni (bovini > 6 mesi d'età)	Accettabile	Ottimale	Accettabile	Accettabile	Accettabile	Accettabile	Accettabile			Accettabile	10	14	13	11	14	11	17
	20	Management	ISPEZIONE E CONTROLLO DEGLI ANIMALI - Numero di ispezioni (vitelli)	Accettabile	Ottimale	Accettabile	Accettabile	Accettabile	Accettabile	Accettabile			Insufficiente	1	0	2	1	0	2	1
	21	Management	ISPEZIONE E CONTROLLO DEGLI ANIMALI - Trattamento degli animali malati o feriti	Accettabile	Accettabile	Accettabile	Accettabile	Accettabile	Accettabile	Accettabile
	22	Management	ISPEZIONE E CONTROLLO DEGLI ANIMALI - Abbattimento	Accettabile	Accettabile	Accettabile	Accettabile	Accettabile	Ottimale	Accettabile				Azienda A	Azienda B	Azienda C	Azienda D	Azienda E	Azienda F	Azienda G
	23	Management	Tipologia di movimentazione	Accettabile	Accettabile	Accettabile	Accettabile	Accettabile	Accettabile	Accettabile		Management	Ottimale	7	9	5	5	7	7	2
	24	Management	ALIMENTAZIONE, ABBEVERAGGIO ED ALTRE SOSTANZE - Gestione degli alimenti e della razione giornaliera (bovini > 6 mesi d'età)	Ottimale	Ottimale	Accettabile	Accettabile	Accettabile	Accettabile	Accettabile			Accettabile	11	9	13	12	11	10	16
	25	Management	Fasi alimentari	Ottimale	Ottimale	Accettabile	Insufficiente	Accettabile	Accettabile	Accettabile			Insufficiente	0	0	0	1	0	1	0
	26	Management	ALIMENTAZIONE, ABBEVERAGGIO ED ALTRE SOSTANZE - Tipologia di alimentazione (bovini > 6 mesi d'età)	Ottimale	Ottimale	Ottimale	Accettabile	Accettabile	Accettabile	Accettabile
	27	Management	Concentrati nella razione (dose giornaliera)	Ottimale	Ottimale	Accettabile	Accettabile	Ottimale	Ottimale	Ottimale				Azienda A	Azienda B	Azienda C	Azienda D	Azienda E	Azienda F	Azienda G
	28	Management	ALIMENTAZIONE, ABBEVERAGGIO ED ALTRE SOSTANZE - Gestione degli alimenti della razione giornaliera e frequenza di somministrazione dell'alimento (latte e fibra) (vitelli)	Ottimale	Accettabile	Accettabile	Accettabile	Accettabile	Accettabile	Accettabile		Gr. Rischi	Ottimale	0	0	1	0	0	1	0
	29	Management	ALIMENTAZIONE, ABBEVERAGGIO ED ALTRE SOSTANZE - Disponibilità di acqua e numero di abbeveratoi (tutti i gruppi)	Accettabile	Accettabile	Accettabile	Accettabile	Accettabile	Accettabile	Accettabile			Accettabile	6	6	6	7	7	6	7
	30	Management	Pulizia degli abbeveratoi	Ottimale	Accettabile	Ottimale	Ottimale	Ottimale	Ottimale	Accettabile			Insufficiente	2	2	1	1	1	1	1
	31	Management	EDIFICI E LOCALI DI STABULAZIONE - Igiene, pulizia e gestione degli ambienti di stabulazione e della lettiera (bovini > 6 mesi d'età)	Accettabile	Accettabile	Accettabile	Accettabile	Ottimale	Ottimale	Accettabile
	32	Management	EDIFICI E LOCALI DI STABULAZIONE - Igiene, pulizia e gestione degli ambienti di stabulazione e della lettiera (vitelli)	Accettabile	Accettabile	Ottimale	Ottimale	Ottimale	Ottimale	Accettabile				Azienda A	Azienda B	Azienda C	Azienda D	Azienda E	Azienda F	Azienda G
	33	Management	Biosicurezza (questa valutazione si compila automaticamente in base al punteggio ottenuto nell'area biosicurezza)	Accettabile	Accettabile	Accettabile	Accettabile	Accettabile	Accettabile	Accettabile		ABM	Ottimale	10	12	10	12	10	10	10
	34	Strutture	EDIFICI E LOCALI DI STABULAZIONE - Assenza di fabbricati e locali di stabulazione nocivi (tutti i gruppi)	Accettabile	Accettabile	Accettabile	Accettabile	Accettabile	Accettabile	Accettabile			Accettabile	1	0	2	0	2	2	2
	35	Strutture	EDIFICI E LOCALI DI STABULAZIONE - Presenza di ripari nelle aree esterne per gli animali custoditi al di fuori dei fabbricati (tutti i gruppi)	Ottimale	Accettabile	Ottimale	Accettabile	Accettabile	Accettabile	Accettabile			Insufficiente	1	0	0	0	0	0	0
	36	Strutture	Tipologia di stabulazione degli animali oltre i 6 mesi d'età	Accettabile	Accettabile	Accettabile	Ottimale	Ottimale	Insufficiente	Accettabile
	37	Strutture	LIBERTÀ DI MOVIMENTO -Superficie disponibile per il decubito (bovini > 6 mesi d'età)	Ottimale	Accettabile	Accettabile	Ottimale	Accettabile	Accettabile	Accettabile				Azienda A	Azienda B	Azienda C	Azienda D	Azienda E	Azienda F	Azienda G
	38	Strutture	EDIFICI E LOCALI DI STABULAZIONE - Pavimentazione (bovini > 6 mesi d'età)	Ottimale	Accettabile	Accettabile	Ottimale	Accettabile	Accettabile	Accettabile		Tot. Benessere	Ottimale	24	25	19	23	21	23	12
	39	Strutture	Presenza di educatori elettrici	Accettabile	Accettabile	Accettabile	Accettabile	Accettabile	Accettabile	Accettabile			Accettabile	28	29	34	30	34	29	42
	40	Strutture	ALIMENTAZIONE, ABBEVERAGGIO ED ALTRE SOSTANZE - Numero di posti disponibili in mangiatoia (bovini > 6 mesi d'età)	Insufficiente	Accettabile	Accettabile	Accettabile	Accettabile	Accettabile	Accettabile			Insufficiente	4	2	3	3	1	4	2
	41	Strutture	Dimensione e funzionamento degli abbeveratoi	Accettabile	Ottimale	Accettabile	Accettabile	Accettabile	Accettabile	Accettabile			TOTALE	56	56	56	56	56	56	56
	42	Strutture	EDIFICI E LOCALI DI STABULAZIONE - Lettiera dei vitelli con meno di 2 settimane d'età	Accettabile	Accettabile	Accettabile	Accettabile	Accettabile	Accettabile	Accettabile
	43	Strutture	SPAZIO DISPONIBILE - LIBERTÀ DI MOVIMENTO - Spazio disponibile nel recinto individuale (vitelli fino a 8 settimane d'età)	Ottimale	Ottimale	Accettabile	Ottimale	Accettabile	Ottimale	Accettabile
	44	Strutture	SPAZIO DISPONIBILE - Possibilità di contatto (visivo e tattile) con altri vitelli	Accettabile	Accettabile	Accettabile	Accettabile	Accettabile	Accettabile	Accettabile
	45	Strutture	SPAZIO DISPONIBILE - LIBERTÀ DI MOVIMENTO - Spazio disponibile per vitelli allevati in gruppo (box collettivo)	Ottimale	Ottimale	Accettabile	Ottimale	Accettabile	Ottimale	Accettabile
	46	Strutture	Attrezzature specifiche per la movimentazione	Accettabile	Accettabile	Insufficiente	Accettabile	Accettabile	Insufficiente	Accettabile
	47	Strutture	Attrezzature per la cattura degli animali	Accettabile	Accettabile	Insufficiente	Insufficiente	Ottimale	Ottimale	Insufficiente
	48	Strutture	EDIFICI E LOCALI DI STABULAZIONE - Infermeria (tutti i gruppi)	Accettabile	Accettabile	Ottimale	Accettabile	Ottimale	Ottimale	Accettabile
	49	Strutture	EDIFICI E LOCALI DI STABULAZIONE - Temperatura ed umidità (tutti i gruppi)	Ottimale	Accettabile	Accettabile	Accettabile	Accettabile	Accettabile	Accettabile
	50	Strutture	EDIFICI E LOCALI DI STABULAZIONE - Presenza di gas nocivi (tutti i gruppi)	Ottimale	Ottimale	Ottimale	Ottimale	Ottimale	Ottimale	Accettabile
	51	Strutture	EDIFICI E LOCALI DI STABULAZIONE - Illuminazione minima - Ciclo di luce per gli animali (tutti i gruppi)	Accettabile	Accettabile	Accettabile	Accettabile	Accettabile	Accettabile	Accettabile
	52	ABM	Test di fuga dall'uomo	Insufficiente	Ottimale	Accettabile	Ottimale	Ottimale	Ottimale	Accettabile
	53	ABM	Comportamento fra animali	Ottimale	Ottimale	Accettabile	Ottimale	Ottimale	Ottimale	Ottimale
	54	ABM	Stato di nutrizione misurato tramite body condition score (BCS)	Ottimale	Ottimale	Ottimale	Ottimale	Ottimale	Ottimale	Ottimale
	55	ABM	Pulizia degli animali	Ottimale	Ottimale	Ottimale	Ottimale	Ottimale	Ottimale	Accettabile
	56	ABM	Lesioni cutanee	Ottimale	Ottimale	Ottimale	Ottimale	Ottimale	Ottimale	Ottimale
	57	ABM	Zoppie	Ottimale	Ottimale	Ottimale	Ottimale	Ottimale	Ottimale	Ottimale
	58	ABM	Patologie respiratorie gravi (bovini arrivati da almeno 8 giorni)	Ottimale	Ottimale	Ottimale	Ottimale	Accettabile	Accettabile	Ottimale
	59	ABM	Patologie respiratorie gravi (bovini arrivati da almeno 41 giorni fino alla macellazione)	Ottimale	Ottimale	Ottimale	Ottimale	Ottimale	Ottimale	Ottimale
	60	ABM	Patologie lievi respiratorie e/o enteriche (bovini arrivati da almeno 8 giorni)	Ottimale	Ottimale	Ottimale	Ottimale	Accettabile	Accettabile	Ottimale
	61	ABM	Patologie lievi respiratorie e/o enteriche (bovini arrivati da almeno 41 giorni fino alla macellazione)	Ottimale	Ottimale	Ottimale	Ottimale	Ottimale	Ottimale	Ottimale
	62	ABM	Mortalità annuale degli animali adulti (oltre 6 mesi di vita)	Accettabile	Ottimale	Ottimale	Ottimale	Ottimale	Ottimale	Ottimale
	63	ABM	MUTILAZIONI - Mutilazioni e altre pratiche	Ottimale	Ottimale	Ottimale	Ottimale	Ottimale	Ottimale	Ottimale
	64	Gr. Rischi	Provenienza dell'acqua di abbeverata	Insufficiente	Insufficiente	Ottimale	Accettabile	Accettabile	Ottimale	Accettabile
	65	Gr. Rischi	Rumore	Accettabile	Accettabile	Accettabile	Accettabile	Accettabile	Accettabile	Accettabile
	66	Gr. Rischi	ISPEZIONE E CONTROLLO DEGLI ANIMALI - Illuminazione per ispezione	Accettabile	Accettabile	Accettabile	Accettabile	Accettabile	Accettabile	Accettabile
	67	Gr. Rischi	ATTREZZATURA AUTOMATICA E MECCANICA - Allarme impianto di ventilazione	Accettabile	Accettabile	Accettabile	Accettabile	Accettabile	Accettabile	Accettabile
	68	Gr. Rischi	Allarme antincendio	Insufficiente	Insufficiente	Insufficiente	Insufficiente	Insufficiente	Insufficiente	Insufficiente
	69	Gr. Rischi	TENUTA DEI REGISTRI (Registrazione dei dati) - Tenuta del registro dei trattamenti farmacologici	Accettabile	Accettabile	Accettabile	Accettabile	Accettabile	Accettabile	Accettabile
	70	Gr. Rischi	TENUTA DEI REGISTRI (Registrazione dei dati) - Tenuta del registro di carico e scarico degli animali	Accettabile	Accettabile	Accettabile	Accettabile	Accettabile	Accettabile	Accettabile
	71	Gr. Rischi	ALIMENTAZIONE, ABBEVERAGGIO ED ALTRE SOSTANZE - Somministrazione di sostanze illecite	Accettabile	Accettabile	Accettabile	Accettabile	Accettabile	Accettabile	Accettabile
		Valutazione	Ottimale (Strutture - Management - Gr. Rischi - ABM - Ben. Tot.)	7-7-0-10-24	4-9-0-12-25	3-5-1-10-19	6-5-0-12-23	4-7-0-10-21	5-7-1-10-23	0-2-0-10-12
			Accettabile (Strutture - Management - Gr. Rischi - ABM - Ben. Tot.)	10-11-6-1-28	14-9-6-0-29	13-13-6-2-34	11-12-7-0-30	14-11-7-2-34	11-10-6-2-29	17-16-7-2-42
			Insufficiente (Strutture - Management - Gr. Rischi - ABM - Ben. Tot.)	1-0-2-1-4	0-0-2-0-2	2-0-1-0-3	1-1-1-0-3	0-0-1-0-1	2-1-1-0-4	1-0-1-0-2
			Management	0.75	0.89	0.7	0.68	0.79	0.66	0.62
			Strutture	0.78	0.71	0.59	0.78	0.74	0.67	0.56
			ABM	0.89	1	0.93	1	0.89	0.89	0.96
			Gr. Rischi	0.39	0.39	0.83	0.68	0.68	0.83	0.68
			Tot. Benessere	0.83	0.9	0.79	0.87	0.83	0.78	0.77
					Azienda A	Azienda B	Azienda C	Azienda D	Azienda E	Azienda F	Azienda G	Media nazionale
				Management	0.75	0.89	0.7	0.68	0.79	0.66	0.62	0.76
				Strutture	0.78	0.71	0.59	0.78	0.74	0.67	0.56	0.64
				ABM	0.89	1	0.93	1	0.89	0.89	0.96	0.92
				Gr. Rischi	0.39	0.39	0.83	0.68	0.68	0.83	0.68	0.54
				Tot. Benessere	0.83	0.9	0.79	0.87	0.83	0.78	0.77	0.81
					Azienda A	Azienda B	Azienda C	Azienda D	Azienda E	Azienda F	Azienda G	Media ASL	Media regionale	Media nazionale
				Tot. Benessere	0.83	0.9	0.79	0.87	0.83	0.78	0.77	0.8	0.8	0.81

## Sheet: Benessere LVV
				1	2	3	4	5	6	7	8	9	10	11	12	13	14	15	16	17	18
	#	Area	Domanda	Azienda A	Azienda B	Azienda C	Azienda D	Azienda E	Azienda F	Azienda G	Azienda H	Azienda I	Azienda J	Azienda K	Azienda L	Azienda M	Azienda N	Azienda O	Azienda P	Azienda Q	Azienda R		N. insuff.				Azienda A	Azienda B	Azienda C	Azienda D	Azienda E	Azienda F	Azienda G	Azienda H	Azienda I	Azienda J	Azienda K	Azienda L	Azienda M	Azienda N	Azienda O	Azienda P	Azienda Q	Azienda R
	16	Management	PERSONALE - Numero di addetti che si occupano degli animali	Ottimale	Ottimale	Ottimale	Ottimale	Ottimale	Ottimale	Ottimale	Ottimale	Ottimale	Ottimale	Ottimale	Ottimale	Accettabile	Ottimale	Ottimale	Ottimale	Ottimale	Ottimale		0		Management	Ottimale	8	6	8	5	11	10	8	6	12	6	7	7	7	5	4	4	3	6
	17	Management	PERSONALE - Formazione degli addetti	Accettabile	Ottimale	Ottimale	Accettabile	Accettabile	Ottimale	Accettabile	Ottimale	Ottimale	Ottimale	Ottimale	Ottimale	Ottimale	Ottimale	Accettabile	Insufficiente	Insufficiente	Ottimale		2			Accettabile	17	19	16	20	14	15	14	19	13	18	18	18	17	20	17	18	18	19
	18	Management	Gestione dei gruppi	Accettabile	Accettabile	Ottimale	Accettabile	Accettabile	Accettabile	Accettabile	Accettabile	Ottimale	Accettabile	Accettabile	Accettabile	Accettabile	Accettabile	Accettabile	Accettabile	Accettabile	Accettabile		0			Insufficiente	0	0	1	0	0	0	3	0	0	1	0	0	1	0	4	3	4	0
	19	Management	ISPEZIONE E CONTROLLO DEGLI ANIMALI - Numero di ispezioni (bovini > 6 mesi d'età)	Ottimale	Accettabile	Ottimale	Ottimale	Ottimale	Ottimale	Ottimale	Accettabile	Ottimale	Accettabile	Accettabile	Accettabile	Ottimale	Accettabile	Accettabile	Ottimale	Accettabile	Accettabile		0
	20	Management	ISPEZIONE E CONTROLLO DEGLI ANIMALI - Numero di ispezioni (vitelli)	Accettabile	Accettabile	Accettabile	Accettabile	Accettabile	Accettabile	Accettabile	Accettabile	Accettabile	Accettabile	Accettabile	Accettabile	Ottimale	Accettabile	Accettabile	Accettabile	Accettabile	Accettabile		0				Azienda A	Azienda B	Azienda C	Azienda D	Azienda E	Azienda F	Azienda G	Azienda H	Azienda I	Azienda J	Azienda K	Azienda L	Azienda M	Azienda N	Azienda O	Azienda P	Azienda Q	Azienda R
	21	Management	ISPEZIONE E CONTROLLO DEGLI ANIMALI - Trattamento degli animali malati o feriti	Ottimale	Accettabile	Accettabile	Accettabile	Accettabile	Ottimale	Accettabile	Accettabile	Accettabile	Accettabile	Accettabile	Accettabile	Accettabile	Accettabile	Accettabile	Accettabile	Accettabile	Accettabile		0		Strutture	Ottimale	7	15	9	5	14	9	7	6	12	9	15	10	8	1	2	4	6	6
	22	Management	ISPEZIONE E CONTROLLO DEGLI ANIMALI - Abbattimento	Ottimale	Accettabile	Accettabile	Accettabile	Accettabile	Ottimale	Accettabile	Accettabile	Accettabile	Accettabile	Accettabile	Accettabile	Accettabile	Accettabile	Accettabile	Accettabile	Accettabile	Accettabile		0			Accettabile	19	14	16	22	15	18	18	23	17	18	14	19	20	28	22	22	23	23
	23	Management	Tipologia di movimentazione	Accettabile	Accettabile	Accettabile	Accettabile	Accettabile	Accettabile	Accettabile	Accettabile	Accettabile	Accettabile	Accettabile	Accettabile	Accettabile	Accettabile	Accettabile	Accettabile	Accettabile	Accettabile		0			Insufficiente	3	0	4	2	0	2	4	0	0	2	0	0	1	0	5	3	0	0
	24	Management	ALIMENTAZIONE, ABBEVERAGGIO ED ALTRE SOSTANZE - Gestione degli alimenti e della razione giornaliera (bovini > 6 mesi d'età)	Ottimale	Ottimale	Ottimale	Accettabile	Ottimale	Ottimale	Ottimale	Ottimale	Ottimale	Ottimale	Ottimale	Ottimale	Ottimale	Ottimale	Insufficiente	Accettabile	Insufficiente	Ottimale		2
	25	Management	ALIMENTAZIONE, ABBEVERAGGIO ED ALTRE SOSTANZE - Tipologia di alimentazione (bovini > 6 mesi d'età)	Accettabile	Accettabile	Accettabile	Accettabile	Accettabile	Accettabile	Accettabile	Accettabile	Accettabile	Ottimale	Accettabile	Accettabile	Accettabile	Accettabile	Accettabile	Accettabile	Accettabile	Accettabile		0				Azienda A	Azienda B	Azienda C	Azienda D	Azienda E	Azienda F	Azienda G	Azienda H	Azienda I	Azienda J	Azienda K	Azienda L	Azienda M	Azienda N	Azienda O	Azienda P	Azienda Q	Azienda R
	26	Management	Concentrati nella razione (dose giornaliera)	Ottimale	Ottimale	Ottimale	Ottimale	Ottimale	Ottimale	Ottimale	Ottimale	Ottimale	Ottimale	Ottimale	Ottimale	Ottimale	Ottimale	Ottimale	Ottimale	Ottimale	Ottimale		0		ABM	Ottimale	5	6	7	7	6	6	7	6	7	7	4	4	6	6	9	7	6	6
	27	Management	ALIMENTAZIONE, ABBEVERAGGIO ED ALTRE SOSTANZE - Colostratura vitelli	Ottimale	Ottimale	Ottimale	Ottimale	Ottimale	Ottimale	Ottimale	Ottimale	Ottimale	Ottimale	Ottimale	Ottimale	Ottimale	Accettabile	Ottimale	Ottimale	Ottimale	Ottimale		0			Accettabile	3	2	0	1	3	1	0	1	1	2	4	4	3	2	0	2	2	1
	28	Management	ALIMENTAZIONE, ABBEVERAGGIO ED ALTRE SOSTANZE - Gestione degli alimenti della razione giornaliera e frequenza di somministrazione dell'alimento (latte e fibra) (vitelli)	Accettabile	Ottimale	Ottimale	Accettabile	Ottimale	Ottimale	Ottimale	Ottimale	Ottimale	Accettabile	Ottimale	Ottimale	Ottimale	Ottimale	Insufficiente	Accettabile	Insufficiente	Ottimale		2			Insufficiente	1	1	2	1	0	2	2	2	1	0	1	1	0	1	0	0	1	2
	29	Management	ALIMENTAZIONE, ABBEVERAGGIO ED ALTRE SOSTANZE - Disponibilità di acqua e numero di abbeveratoi (tutti i gruppi)	Accettabile	Accettabile	Accettabile	Accettabile	Accettabile	Accettabile	Accettabile	Accettabile	Accettabile	Accettabile	Accettabile	Accettabile	Accettabile	Accettabile	Accettabile	Accettabile	Accettabile	Accettabile		0
	30	Management	Pulizia degli abbeveratoi (tutti i gruppi)	Accettabile	Accettabile	Accettabile	Accettabile	Accettabile	Accettabile	Accettabile	Accettabile	Accettabile	Accettabile	Accettabile	Accettabile	Accettabile	Accettabile	Accettabile	Accettabile	Accettabile	Accettabile		0
	31	Management	EDIFICI E LOCALI DI STABULAZIONE - Igiene, pulizia e gestione degli ambienti di stabulazione e della lettiera (vacche)	Accettabile	Accettabile	Accettabile	Accettabile	Ottimale	Accettabile	Insufficiente	Accettabile	Accettabile	Accettabile	Accettabile	Accettabile	Accettabile	Accettabile	Accettabile	Accettabile	Accettabile	Accettabile		1
	32	Management	Gestione dello spazio adibito al pre-parto/parto e dei tempi di spostamento delle bovine	Ottimale	Accettabile	Insufficiente	Ottimale	Ottimale	Ottimale	Accettabile	Accettabile	Ottimale	Insufficiente	Ottimale	Ottimale	Accettabile	Accettabile	Insufficiente	Insufficiente	Accettabile	Accettabile		4				Azienda A	Azienda B	Azienda C	Azienda D	Azienda E	Azienda F	Azienda G	Azienda H	Azienda I	Azienda J	Azienda K	Azienda L	Azienda M	Azienda N	Azienda O	Azienda P	Azienda Q	Azienda R
	33	Management	EDIFICI E LOCALI DI STABULAZIONE - Igiene, pulizia e gestione degli ambienti di stabulazione e della lettiera (tori e ingrassi > 6 mesi)	Accettabile	Accettabile	Accettabile	Accettabile	Ottimale	Accettabile	Insufficiente	Accettabile	Ottimale	Accettabile	Accettabile	Accettabile	Accettabile	Accettabile	Accettabile	Accettabile	Accettabile	Accettabile		1		Gr. Rischi	Ottimale	1	0	0	0	0	0	0	0	0	0	1	1	0	0	1	1	0	0
	34	Management	EDIFICI E LOCALI DI STABULAZIONE - Igiene, pulizia e gestione degli ambienti di stabulazione e della lettiera (manze)	Accettabile	Accettabile	Accettabile	Accettabile	Ottimale	Accettabile	Insufficiente	Accettabile	Accettabile	Accettabile	Accettabile	Accettabile	Accettabile	Accettabile	Accettabile	Accettabile	Accettabile	Accettabile		1			Accettabile	7	7	8	8	8	8	8	8	8	8	7	7	8	8	7	7	8	8
	35	Management	EDIFICI E LOCALI DI STABULAZIONE - Igiene, pulizia e gestione degli ambienti di stabulazione e della lettiera (vitelli)	Accettabile	Accettabile	Accettabile	Accettabile	Ottimale	Accettabile	Ottimale	Accettabile	Ottimale	Accettabile	Accettabile	Accettabile	Accettabile	Accettabile	Ottimale	Accettabile	Accettabile	Accettabile		0			Insufficiente	1	2	1	1	1	1	1	1	1	1	1	1	1	1	1	1	1	1
	36	Management	Prevenzione delle patologie neonatali	Accettabile	Accettabile	Accettabile	Accettabile	Accettabile	Accettabile	Accettabile	Accettabile	Accettabile	Accettabile	Accettabile	Accettabile	Accettabile	Accettabile	Accettabile	Accettabile	Accettabile	Accettabile		0
	37	Management	Grestione della riproduzione	Accettabile	Accettabile	Accettabile	Accettabile	Accettabile	Accettabile	Accettabile	Accettabile	Accettabile	Accettabile	Accettabile	Accettabile	Insufficiente	Accettabile	Insufficiente	Accettabile	Insufficiente	Accettabile		3				Azienda A	Azienda B	Azienda C	Azienda D	Azienda E	Azienda F	Azienda G	Azienda H	Azienda I	Azienda J	Azienda K	Azienda L	Azienda M	Azienda N	Azienda O	Azienda P	Azienda Q	Azienda R
	38	Management	EDIFICI E LOCALI DI STABULAZIONE - Igiene dei locali e delle attrezzature per la mungitura	Accettabile	Accettabile	Accettabile	Accettabile	Accettabile	Accettabile	Accettabile	Accettabile	Accettabile	Accettabile	Accettabile	Accettabile	Accettabile	Accettabile	Accettabile	Accettabile	Accettabile	Accettabile		0		Tot. Benessere	Ottimale	21	27	24	17	31	25	22	18	31	22	27	22	21	12	16	16	15	18
	39	Management	Gestione delle operazioni di mungitura e igiene della mammella	Accettabile	Accettabile	Accettabile	Accettabile	Accettabile	Accettabile	Accettabile	Accettabile	Accettabile	Accettabile	Accettabile	Accettabile	Accettabile	Accettabile	Accettabile	Accettabile	Accettabile	Accettabile		0			Accettabile	46	42	40	51	40	42	40	51	39	46	43	48	48	58	46	49	51	51
	40	Management	Biosicurezza	Accettabile	Accettabile	Accettabile	Accettabile	Accettabile	Accettabile	Ottimale	Accettabile	Ottimale	Accettabile	Accettabile	Accettabile	Accettabile	Accettabile	Accettabile	Insufficiente	Accettabile	Accettabile		1			Insufficiente	5	3	8	4	1	5	10	3	2	4	2	2	3	2	10	7	6	3
	41	Strutture	EDIFICI E LOCALI DI STABULAZIONE - Assenza di fabbricati e locali di stabulazione nocivi (tutti i gruppi)	Accettabile	Accettabile	Accettabile	Accettabile	Accettabile	Accettabile	Accettabile	Accettabile	Accettabile	Accettabile	Accettabile	Accettabile	Accettabile	Accettabile	Accettabile	Accettabile	Accettabile	Accettabile		0			TOTALE	72	72	72	72	72	72	72	72	72	72	72	72	72	72	72	72	72	72
	42	Strutture	EDIFICI E LOCALI DI STABULAZIONE -Presenza di ripari nelle aree esterne per gli animali custoditi al di fuori dei fabbricati (tutti i gruppi)	Ottimale	Ottimale	Ottimale	Accettabile	Ottimale	Ottimale	Ottimale	Accettabile	Accettabile	Accettabile	Accettabile	Accettabile	Accettabile	Accettabile	Accettabile	Accettabile	Accettabile	Accettabile		0
	43	Strutture	Tipologia di stabulazione degli animali oltre i 6 mesi d'età	Insufficiente	Ottimale	Ottimale	Accettabile	Ottimale	Ottimale	Ottimale	Ottimale	Ottimale	Accettabile	Ottimale	Ottimale	Ottimale	Ottimale	Insufficiente	Insufficiente	Ottimale	Ottimale		3
	44	Strutture	LIBERTA' DI MOVIMENTO - Superficie disponibile per il decubito (vacche)	Accettabile	Ottimale	Ottimale	Accettabile	Accettabile	Accettabile	Accettabile	Accettabile	Ottimale	Ottimale	Ottimale	Accettabile	Accettabile	Accettabile	Accettabile	Accettabile	Accettabile	Accettabile		0
	45	Strutture	LIBERTA' DI MOVIMENTO - Superficie disponibile per il decubito (tori)	Accettabile	Ottimale	Ottimale	Accettabile	Accettabile	Accettabile	Accettabile	Accettabile	Ottimale	Ottimale	Ottimale	Accettabile	Accettabile	Accettabile	Accettabile	Accettabile	Accettabile	Accettabile		0
	46	Strutture	LIBERTA' DI MOVIMENTO - Superficie disponibile per il decubito (ingrassi > 6 mesi)	Accettabile	Accettabile	Ottimale	Accettabile	Accettabile	Accettabile	Ottimale	Accettabile	Ottimale	Ottimale	Accettabile	Accettabile	Accettabile	Accettabile	Accettabile	Accettabile	Accettabile	Accettabile		0
	47	Strutture	LIBERTA' DI MOVIMENTO - Superficie disponibile per il decubito (manze)	Accettabile	Ottimale	Ottimale	Accettabile	Accettabile	Accettabile	Ottimale	Accettabile	Ottimale	Ottimale	Ottimale	Accettabile	Accettabile	Accettabile	Accettabile	Accettabile	Accettabile	Accettabile		0
	48	Strutture	Caratteristiche del materiale da lettiera (vacche)	Ottimale	Ottimale	Accettabile	Ottimale	Ottimale	Ottimale	Accettabile	Accettabile	Accettabile	Ottimale	Ottimale	Ottimale	Accettabile	Accettabile	Ottimale	Accettabile	Ottimale	Accettabile		0
	49	Strutture	Caratteristiche del materiale da lettiera (tori e ingrassi > 6 mesi)	Ottimale	Ottimale	Accettabile	Ottimale	Ottimale	Ottimale	Accettabile	Accettabile	Ottimale	Ottimale	Ottimale	Ottimale	Accettabile	Accettabile	Ottimale	Accettabile	Ottimale	Accettabile		0
	50	Strutture	Caratteristiche del materiale da lettiera (manze)	Ottimale	Ottimale	Accettabile	Ottimale	Ottimale	Ottimale	Accettabile	Accettabile	Ottimale	Ottimale	Ottimale	Ottimale	Accettabile	Accettabile	Accettabile	Accettabile	Ottimale	Accettabile		0
	51	Strutture	EDIFICI E LOCALI DI STABULAZIONE - Pavimentazione (vacche)	Accettabile	Ottimale	Insufficiente	Accettabile	Ottimale	Accettabile	Insufficiente	Ottimale	Accettabile	Accettabile	Ottimale	Ottimale	Ottimale	Accettabile	Accettabile	Ottimale	Accettabile	Ottimale		2
	52	Strutture	EDIFICI E LOCALI DI STABULAZIONE - Pavimentazione (tori e ingrassi > 6 mesi)	Accettabile	Ottimale	Insufficiente	Accettabile	Ottimale	Accettabile	Insufficiente	Ottimale	Accettabile	Accettabile	Ottimale	Ottimale	Ottimale	Accettabile	Accettabile	Ottimale	Accettabile	Ottimale		2
	53	Strutture	EDIFICI E LOCALI DI STABULAZIONE - Pavimentazione (manze)	Accettabile	Ottimale	Insufficiente	Accettabile	Ottimale	Accettabile	Insufficiente	Ottimale	Accettabile	Accettabile	Ottimale	Ottimale	Ottimale	Accettabile	Accettabile	Ottimale	Accettabile	Ottimale		2
	54	Strutture	Presenza di educatori elettrici	Accettabile	Accettabile	Accettabile	Accettabile	Accettabile	Accettabile	Accettabile	Accettabile	Accettabile	Accettabile	Accettabile	Accettabile	Accettabile	Accettabile	Accettabile	Accettabile	Accettabile	Accettabile		0
	55	Strutture	ALIMENTAZIONE, ABBEVERAGGIO E SOMMINISTRAZIONE DI ALTRE SOSTANZE - Numero di posti disponibili in mangiatoia (vacche)	Accettabile	Accettabile	Accettabile	Accettabile	Accettabile	Accettabile	Accettabile	Accettabile	Ottimale	Accettabile	Accettabile	Accettabile	Accettabile	Accettabile	Accettabile	Accettabile	Accettabile	Accettabile		0
	56	Strutture	ALIMENTAZIONE, ABBEVERAGGIO E SOMMINISTRAZIONE DI ALTRE SOSTANZE - Numero di posti disponibili in mangiatoia (tori e ingrassi > 6 mesi)	Accettabile	Accettabile	Accettabile	Accettabile	Accettabile	Accettabile	Accettabile	Accettabile	Ottimale	Accettabile	Accettabile	Accettabile	Accettabile	Accettabile	Accettabile	Accettabile	Accettabile	Accettabile		0
	57	Strutture	ALIMENTAZIONE, ABBEVERAGGIO E SOMMINISTRAZIONE DI ALTRE SOSTANZE - Numero di posti disponibili in mangiatoia (manze)	Accettabile	Accettabile	Accettabile	Accettabile	Accettabile	Accettabile	Accettabile	Accettabile	Ottimale	Accettabile	Accettabile	Accettabile	Accettabile	Accettabile	Accettabile	Accettabile	Accettabile	Accettabile		0
	58	Strutture	Dimensioni e funzionamento degli abbeveratoi (tutti i gruppi)	Ottimale	Ottimale	Ottimale	Ottimale	Ottimale	Ottimale	Accettabile	Accettabile	Accettabile	Accettabile	Ottimale	Ottimale	Ottimale	Accettabile	Accettabile	Ottimale	Accettabile	Accettabile		0
	59	Strutture	EDIFICI E LOCALI DI STABULAZIONE - Lettiera dei vitelli con meno di 2 settimane d'età	Accettabile	Accettabile	Accettabile	Accettabile	Accettabile	Accettabile	Accettabile	Accettabile	Accettabile	Accettabile	Accettabile	Accettabile	Accettabile	Accettabile	Accettabile	Accettabile	Accettabile	Accettabile		0
	60	Strutture	SPAZIO DISPONIBILE - LIBERTA' DI MOVIMENTO - Spazio disponibile nel recinto individuale (vitelli fino a 8 settimane d'età)	Ottimale	Ottimale	Ottimale	Ottimale	Ottimale	Ottimale	Ottimale	Ottimale	Ottimale	Ottimale	Ottimale	Accettabile	Ottimale	Accettabile	Accettabile	Accettabile	Ottimale	Ottimale		0
	61	Strutture	SPAZIO DISPONIBILE - Possibilità di contatto (visivo e tattile) con altri vitelli	Accettabile	Accettabile	Accettabile	Accettabile	Accettabile	Accettabile	Accettabile	Accettabile	Accettabile	Accettabile	Accettabile	Accettabile	Accettabile	Accettabile	Accettabile	Accettabile	Accettabile	Accettabile		0
	62	Strutture	SPAZIO DISPONIBILE - LIBERTA' DI MOVIMENTO - Spazio disponibile per vitelli allevati in gruppo (box collettivo)	Accettabile	Ottimale	Accettabile	Accettabile	Ottimale	Ottimale	Ottimale	Ottimale	Ottimale	Ottimale	Ottimale	Accettabile	Ottimale	Accettabile	Accettabile	Accettabile	Ottimale	Ottimale		0
	63	Strutture	Mangiatoie per vitelli	Accettabile	Accettabile	Accettabile	Accettabile	Accettabile	Accettabile	Accettabile	Accettabile	Accettabile	Insufficiente	Accettabile	Accettabile	Insufficiente	Accettabile	Accettabile	Accettabile	Accettabile	Accettabile		2
	64	Strutture	Attrezzature specifiche per la movimentazione	Insufficiente	Accettabile	Accettabile	Insufficiente	Accettabile	Insufficiente	Accettabile	Accettabile	Accettabile	Accettabile	Accettabile	Accettabile	Accettabile	Accettabile	Insufficiente	Insufficiente	Accettabile	Accettabile		5
	65	Strutture	Attrezzatuta per la cattura degli animali	Insufficiente	Accettabile	Accettabile	Accettabile	Ottimale	Insufficiente	Insufficiente	Accettabile	Accettabile	Insufficiente	Accettabile	Accettabile	Accettabile	Accettabile	Insufficiente	Insufficiente	Accettabile	Accettabile		6
	66	Strutture	EDIFICI E LOCALI DI STABULAZIONE - Infermeria (tutti i gruppi)	Ottimale	Ottimale	Accettabile	Insufficiente	Ottimale	Ottimale	Accettabile	Accettabile	Accettabile	Accettabile	Ottimale	Ottimale	Ottimale	Accettabile	Insufficiente	Accettabile	Accettabile	Accettabile		2
	67	Strutture	EDIFICI E LOCALI DI STABULAZIONE - Temperatura ed umidità (tutti i gruppi)	Accettabile	Accettabile	Accettabile	Accettabile	Ottimale	Accettabile	Ottimale	Accettabile	Accettabile	Accettabile	Accettabile	Accettabile	Accettabile	Accettabile	Insufficiente	Accettabile	Accettabile	Accettabile		1
	68	Strutture	EDIFICI E LOCALI DI STABULAZIONE - Presenza di gas nocivi (tutti i gruppi)	Accettabile	Accettabile	Accettabile	Accettabile	Accettabile	Accettabile	Accettabile	Accettabile	Accettabile	Accettabile	Ottimale	Ottimale	Accettabile	Accettabile	Accettabile	Accettabile	Accettabile	Accettabile		0
	69	Strutture	EDIFICI E LOCALI DI STABULAZIONE - Illuminazione minima - Ciclo di luce per gli animali (tutti i gruppi)	Accettabile	Accettabile	Accettabile	Accettabile	Accettabile	Accettabile	Accettabile	Accettabile	Accettabile	Accettabile	Accettabile	Accettabile	Accettabile	Accettabile	Accettabile	Accettabile	Accettabile	Accettabile		0
	70	ABM	Test di fuga dall'uomo (tutti i gruppi)	Accettabile	Accettabile	Ottimale	Ottimale	Ottimale	Accettabile	Ottimale	Accettabile	Accettabile	Accettabile	Accettabile	Accettabile	Accettabile	Accettabile	Ottimale	Ottimale	Accettabile	Accettabile		0
	71	ABM	Comportamento fra animali (tutti i gruppi)	Ottimale	Ottimale	Ottimale	Ottimale	Ottimale	Ottimale	Ottimale	Ottimale	Ottimale	Ottimale	Accettabile	Accettabile	Ottimale	Ottimale	Ottimale	Ottimale	Ottimale	Ottimale		0
	72	ABM	Stato di nutrizione misurato tramite body condition score (BCS) (tutti i gruppi)	Ottimale	Ottimale	Ottimale	Ottimale	Ottimale	Ottimale	Ottimale	Ottimale	Ottimale	Ottimale	Ottimale	Ottimale	Ottimale	Ottimale	Ottimale	Ottimale	Ottimale	Ottimale		0
	73	ABM	Pulizia degli animali (tutti i gruppi)	Accettabile	Accettabile	Insufficiente	Accettabile	Accettabile	Insufficiente	Insufficiente	Insufficiente	Insufficiente	Accettabile	Accettabile	Accettabile	Accettabile	Accettabile	Ottimale	Accettabile	Accettabile	Insufficiente		6
	74	ABM	Lesioni cutanee (tutti i gruppi)	Ottimale	Ottimale	Ottimale	Ottimale	Ottimale	Ottimale	Ottimale	Ottimale	Ottimale	Ottimale	Ottimale	Ottimale	Ottimale	Ottimale	Ottimale	Ottimale	Ottimale	Ottimale		0
	75	ABM	Zoppie (animali adulti) (oltre 6 mesi di vita)	Ottimale	Ottimale	Ottimale	Ottimale	Ottimale	Ottimale	Ottimale	Ottimale	Ottimale	Ottimale	Ottimale	Ottimale	Ottimale	Ottimale	Ottimale	Ottimale	Ottimale	Ottimale		0
	76	ABM	Mortalità annuale degli animali adulti (oltre 6 mesi di vita)	Ottimale	Ottimale	Ottimale	Ottimale	Accettabile	Ottimale	Ottimale	Ottimale	Ottimale	Ottimale	Ottimale	Ottimale	Ottimale	Ottimale	Ottimale	Ottimale	Ottimale	Ottimale		0
	77	ABM	Mortalità annuale dei vitelli (0-6 mesi di vita)	Accettabile	Ottimale	Ottimale	Ottimale	Ottimale	Ottimale	Ottimale	Ottimale	Ottimale	Ottimale	Accettabile	Accettabile	Accettabile	Ottimale	Ottimale	Ottimale	Ottimale	Ottimale		0
	78	ABM	MUTILAZIONI - Mutilazioni e altre pratiche	Insufficiente	Insufficiente	Insufficiente	Insufficiente	Accettabile	Insufficiente	Insufficiente	Insufficiente	Ottimale	Ottimale	Insufficiente	Insufficiente	Ottimale	Insufficiente	Ottimale	Accettabile	Insufficiente	Insufficiente		12
	79	Gr. Rischi	Provenienza dell'acqua di abbeverata	Accettabile	Insufficiente	Accettabile	Accettabile	Accettabile	Accettabile	Accettabile	Accettabile	Accettabile	Accettabile	Ottimale	Ottimale	Accettabile	Accettabile	Ottimale	Ottimale	Insufficiente	Accettabile		2
	80	Gr. Rischi	Rumore	Accettabile	Accettabile	Accettabile	Accettabile	Accettabile	Accettabile	Accettabile	Accettabile	Accettabile	Accettabile	Accettabile	Accettabile	Accettabile	Accettabile	Accettabile	Accettabile	Accettabile	Accettabile		0
	81	Gr. Rischi	ISPEZIONE E CONTROLLO DEGLI ANIMALI - Illuminazione per ispezione	Accettabile	Accettabile	Accettabile	Accettabile	Accettabile	Accettabile	Accettabile	Accettabile	Accettabile	Accettabile	Accettabile	Accettabile	Accettabile	Accettabile	Accettabile	Accettabile	Accettabile	Accettabile		0
	82	Gr. Rischi	ATTREZZATURA AUTOMATICA E MECCANICA - Allarme impianto di ventilazione	Accettabile	Accettabile	Accettabile	Accettabile	Accettabile	Accettabile	Accettabile	Accettabile	Accettabile	Accettabile	Accettabile	Accettabile	Accettabile	Accettabile	Accettabile	Accettabile	Accettabile	Accettabile		0
	83	Gr. Rischi	Allarme antincendio	Insufficiente	Insufficiente	Insufficiente	Insufficiente	Insufficiente	Insufficiente	Insufficiente	Insufficiente	Insufficiente	Insufficiente	Insufficiente	Insufficiente	Insufficiente	Insufficiente	Insufficiente	Insufficiente	Accettabile	Insufficiente		17
	84	Gr. Rischi	ATTREZZATURA AUTOMATICA E MECCANICA - Ispezione delle attrezzature automatiche e meccaniche	Ottimale	Accettabile	Accettabile	Accettabile	Accettabile	Accettabile	Accettabile	Accettabile	Accettabile	Accettabile	Accettabile	Accettabile	Accettabile	Accettabile	Accettabile	Accettabile	Accettabile	Accettabile		0
	85	Gr. Rischi	TENUTA DEI REGISTRI (Registrazione dei dati) - Tenuta del registro di carico e scarico degli animali	Accettabile	Accettabile	Accettabile	Accettabile	Accettabile	Accettabile	Accettabile	Accettabile	Accettabile	Accettabile	Accettabile	Accettabile	Accettabile	Accettabile	Accettabile	Accettabile	Accettabile	Accettabile		0
	86	Gr. Rischi	TENUTA DEI REGISTRI (Registrazione dei dati) - Tenuta del registro dei trattamenti farmacologici	Accettabile	Accettabile	Accettabile	Accettabile	Accettabile	Accettabile	Accettabile	Accettabile	Accettabile	Accettabile	Accettabile	Accettabile	Accettabile	Accettabile	Accettabile	Accettabile	Accettabile	Accettabile		0
	87	Gr. Rischi	ALIMENTAZIONE, ABBEVERAGGIO ED ALTRE SOSTANZE - Somministrazione di sostanze illecite	Accettabile	Accettabile	Accettabile	Accettabile	Accettabile	Accettabile	Accettabile	Accettabile	Accettabile	Accettabile	Accettabile	Accettabile	Accettabile	Accettabile	Accettabile	Accettabile	Accettabile	Accettabile		0
		Valutazione	Ottimale (Management - Strutture - ABM - Gr. Rischi - Ben. Tot.)	8-7-5-1-21	6-15-6-0-27	8-9-7-0-24	5-5-7-0-17	11-14-6-0-31	10-9-6-0-25	8-7-7-0-22	6-6-6-0-18	12-12-7-0-31	6-9-7-0-22	7-15-4-1-27	7-10-4-1-22	7-8-6-0-21	5-1-5-0-11	4-2-9-1-16	4-4-7-1-16	3-6-6-0-15	6-6-6-0-18		79
			Accettabile (Management - Strutture - ABM - Gr. Rischi - Ben. Tot.)	17-19-3-7-46	19-14-2-7-42	16-16-0-8-40	20-22-1-8-51	14-15-3-8-40	15-18-1-8-42	14-18-0-8-40	19-23-1-8-51	13-17-1-8-39	18-18-2-8-46	18-14-4-7-43	18-19-4-7-48	17-20-3-8-48	20-28-2-8-58	17-22-0-7-46	18-22-2-7-49	18-23-2-8-51	19-23-1-8-51
			Insufficiente (Management - Strutture - ABM - Gr. Rischi - Ben. Tot.)	0-3-1-1-5	0-0-1-2-3	1-4-2-1-8	0-2-1-1-4	0-0-0-1-1	0-2-2-1-5	3-4-2-1-10	0-0-2-1-3	0-0-1-1-2	1-2-0-1-4	0-0-1-1-2	0-0-1-1-2	1-1-0-1-3	0-0-1-1-2	4-5-0-1-10	3-3-0-1-7	4-0-1-1-6	0-0-2-1-3
			Management	0.753	0.626	0.65	0.603	0.673	0.797	0.635	0.626	0.75	0.62	0.648	0.648	0.633	0.615	0.511	0.499	0.493	0.626
			Strutture	0.587	0.832	0.707	0.58	0.897	0.685	0.679	0.684	0.717	0.609	0.812	0.776	0.732	0.644	0.403	0.503	0.681	0.684
			ABM	0.838	0.866	0.877	0.899	0.842	0.844	0.877	0.844	0.929	0.951	0.775	0.775	0.923	0.866	1	0.969	0.866	0.844
			Gr. Rischi	0.755	0.421	0.62	0.62	0.62	0.62	0.62	0.62	0.62	0.62	0.755	0.755	0.62	0.62	0.755	0.755	0.532	0.62
			Tot. Benessere	0.76	0.789	0.775	0.746	0.804	0.797	0.765	0.747	0.833	0.783	0.746	0.738	0.799	0.745	0.733	0.735	0.719	0.747
				Azienda A	Azienda B	Azienda C	Azienda D	Azienda E	Azienda F	Azienda G	Azienda H	Azienda I	Azienda J	Azienda K	Azienda L	Azienda M	Azienda N	Azienda O	Azienda P	Azienda Q	Azienda R	Media nazionale
			Management	0.753	0.626	0.65	0.603	0.673	0.797	0.635	0.626	0.75	0.62	0.648	0.648	0.633	0.615	0.511	0.499	0.493	0.626	0.598
			Strutture	0.587	0.832	0.707	0.58	0.897	0.685	0.679	0.684	0.717	0.609	0.812	0.776	0.732	0.644	0.403	0.503	0.681	0.684	0.736
			ABM	0.838	0.866	0.877	0.899	0.842	0.844	0.877	0.844	0.929	0.951	0.775	0.775	0.923	0.866	1	0.969	0.866	0.844	0.886
			Gr. Rischi	0.755	0.421	0.62	0.62	0.62	0.62	0.62	0.62	0.62	0.62	0.755	0.755	0.62	0.62	0.755	0.755	0.532	0.62	0.656
			Tot. Benessere	0.76	0.789	0.775	0.746	0.804	0.797	0.765	0.747	0.833	0.783	0.746	0.738	0.799	0.745	0.733	0.735	0.719	0.747	0.771

## Sheet: Benessere AGGREGATO
			Azienda A	Azienda B	Azienda C	Azienda D	Azienda E	Azienda F	Azienda G	Azienda H	Azienda I	Azienda J	Azienda K	Azienda L	Azienda M	Azienda N	Azienda O	Azienda P	Azienda Q	Azienda R	Azienda S	Azienda T	Azienda U	Azienda V	Azienda W	Azienda X	Azienda Y	TOTALE
	Management	Ottimale	7	9	5	5	7	7	2	8	6	8	5	11	10	8	6	12	6	7	7	7	5	4	4	3	6	165
		Accettabile	11	9	13	12	11	10	16	17	19	16	20	14	15	14	19	13	18	18	18	17	20	17	18	18	19	392
		Insufficiente	0	0	0	1	0	1	0	0	0	1	0	0	0	3	0	0	1	0	0	1	0	4	3	4	0	19
			Azienda A	Azienda B	Azienda C	Azienda D	Azienda E	Azienda F	Azienda G	Azienda H	Azienda I	Azienda J	Azienda K	Azienda L	Azienda M	Azienda N	Azienda O	Azienda P	Azienda Q	Azienda R	Azienda S	Azienda T	Azienda U	Azienda V	Azienda W	Azienda X	Azienda Y	TOTALE
	Strutture	Ottimale	7	4	3	6	4	5	0	7	15	9	5	14	9	7	6	12	9	15	10	8	1	2	4	6	6	174
		Accettabile	10	14	13	11	14	11	17	19	14	16	22	15	18	18	23	17	18	14	19	20	28	22	22	23	23	441
		Insufficiente	1	0	2	1	0	2	1	3	0	4	2	0	2	4	0	0	2	0	0	1	0	5	3	0	0	33
			Azienda A	Azienda B	Azienda C	Azienda D	Azienda E	Azienda F	Azienda G	Azienda H	Azienda I	Azienda J	Azienda K	Azienda L	Azienda M	Azienda N	Azienda O	Azienda P	Azienda Q	Azienda R	Azienda S	Azienda T	Azienda U	Azienda V	Azienda W	Azienda X	Azienda Y	TOTALE
	ABM	Ottimale	10	12	10	12	10	10	10	5	6	7	7	6	6	7	6	7	7	4	4	6	6	9	7	6	6	186
		Accettabile	1	0	2	0	2	2	2	3	2	0	1	3	1	0	1	1	2	4	4	3	2	0	2	2	1	41
		Insufficiente	1	0	0	0	0	0	0	1	1	2	1	0	2	2	2	1	0	1	1	0	1	0	0	1	2	19
			Azienda A	Azienda B	Azienda C	Azienda D	Azienda E	Azienda F	Azienda G	Azienda H	Azienda I	Azienda J	Azienda K	Azienda L	Azienda M	Azienda N	Azienda O	Azienda P	Azienda Q	Azienda R	Azienda S	Azienda T	Azienda U	Azienda V	Azienda W	Azienda X	Azienda Y	TOTALE
	Gr. Rischi	Ottimale	0	0	1	0	0	1	0	1	0	0	0	0	0	0	0	0	0	1	1	0	0	1	1	0	0	7
		Accettabile	6	6	6	7	7	6	7	7	7	8	8	8	8	8	8	8	8	7	7	8	8	7	7	8	8	183
		Insufficiente	2	2	1	1	1	1	1	1	2	1	1	1	1	1	1	1	1	1	1	1	1	1	1	1	1	28
			Azienda A	Azienda B	Azienda C	Azienda D	Azienda E	Azienda F	Azienda G	Azienda H	Azienda I	Azienda J	Azienda K	Azienda L	Azienda M	Azienda N	Azienda O	Azienda P	Azienda Q	Azienda R	Azienda S	Azienda T	Azienda U	Azienda V	Azienda W	Azienda X	Azienda Y	TOTALE
	Tot. Benessere	Ottimale	24	25	19	23	21	23	12	21	27	24	17	31	25	22	18	31	22	27	22	21	12	16	16	15	18	532
		Accettabile	28	29	34	30	34	29	42	46	42	40	51	40	42	40	51	39	46	43	48	48	58	46	49	51	51	1057
		Insufficiente	4	2	3	3	1	4	2	5	3	8	4	1	5	10	3	2	4	2	2	3	2	10	7	6	3	99
		TOTALE	56	56	56	56	56	56	56	72	72	72	72	72	72	72	72	72	72	72	72	72	72	72	72	72	72
			Azienda A	Azienda B	Azienda C	Azienda D	Azienda E	Azienda F	Azienda G	Azienda H	Azienda I	Azienda J	Azienda K	Azienda L	Azienda M	Azienda N	Azienda O	Azienda P	Azienda Q	Azienda R	Azienda S	Azienda T	Azienda U	Azienda V	Azienda W	Azienda X	Azienda Y	Media nazionale INGR	Media nazionale LVV
		Management	0.75	0.89	0.7	0.68	0.79	0.66	0.56	0.753	0.626	0.65	0.603	0.673	0.797	0.635	0.626	0.75	0.62	0.648	0.648	0.633	0.615	0.511	0.499	0.493	0.626	0.76	0.598
		Strutture	0.78	0.71	0.59	0.78	0.74	0.67	0.62	0.587	0.832	0.707	0.58	0.897	0.685	0.679	0.684	0.717	0.609	0.812	0.776	0.732	0.644	0.403	0.503	0.681	0.684	0.64	0.736
		ABM	0.89	1	0.93	1	0.89	0.89	0.96	0.838	0.866	0.877	0.899	0.842	0.844	0.877	0.844	0.929	0.951	0.775	0.775	0.923	0.866	1	0.969	0.866	0.844	0.92	0.886
		Gr. Rischi	0.39	0.39	0.83	0.68	0.68	0.83	0.68	0.755	0.421	0.62	0.62	0.62	0.62	0.62	0.62	0.62	0.62	0.755	0.755	0.62	0.62	0.755	0.755	0.532	0.62	0.54	0.656
		Tot. Benessere	0.83	0.9	0.79	0.87	0.83	0.78	0.77	0.76	0.789	0.775	0.746	0.804	0.797	0.765	0.747	0.833	0.783	0.746	0.738	0.799	0.745	0.733	0.735	0.719	0.747	0.81	0.771
